# Supplementary material for: Spatio-Temporal Anomaly Detection with Graph Networks for Data Quality Monitoring of the Hadron Calorimeter
Source: Sensors (Basel). 2023 Dec 7;23(24):9679. doi: 10.3390/s23249679 (PMC10747755; doi:10.3390/s23249679)
Supplement: Supplementary file 1 [file sensors-23-09679-s001.zip]

Archive with 1 entries (1 files):
- sensors-1906713-supplementary.pdf
